# Supplementary material for: Acetylation-dependent coupling between G6PD activity and apoptotic signaling
Source: Nat Commun. 2023 Oct 5;14:6208. doi: 10.1038/s41467-023-41895-2 (PMC10556143; doi:10.1038/s41467-023-41895-2)
Supplement: Supplementary file 6 — Source data [file 41467_2023_41895_MOESM6_ESM.xlsx]

## Sheet: Figure 1
Figure 1a
sample	treatment	rep1	rep2	rep3
HEK293T	-	1	1	1
	+N +S	0.0175662	0.0341521	0.0217997
	+S	0.201828	0.499071	0.671885
	+N	0.0171815	0.070146	0.0355691
sample	treatment	rep1	rep2	rep3
HCT116	-	1	1	1
	+N +S	0.0542703	0.0273623	0.054013
	+S	0.616593	0.530729	0.507
	+N	0.118863	0.125271	0.123464
Figure 1c
Figure 1d
HEK293T/Minus KDACi									HEK293T/Plus KDACi
sample	rep1	rep2	rep3	rep4	rep5	rep6			sample	rep1	rep2	rep3	rep4
Q83	1.11701	0.702368	0.960129	1.07575	1.1133	0.883069			Q83	0.849915	1.35059	0.770429	1.40467
N414	1	1	1	1	1	1			N414	1	1	1	1
K89	0.789038	0.76458	0.944298	1.40154	1.00005	0.768661			K89	1.50454	1.49727	1.86148	1.6201
K95	0.959807	0.727734	0.94188	1.19276	1.08082	0.977341			K95	0.933873	0.881276	1.0784	0.67871
K97	1.01104	0.689971	1.28773	1.10372	1.14693	1.15744			K97	0.99271	0.992733	0.734496	0.950073
K171	-0.00307248	0.00223244	-0.00154964	0.000174527	0.00116553	0.00031525			K171	0.0297719	0.0407762	-0.00449234	-0.0101188
K386	0.575786	0.610416	1.00757	0.813947	1.23307	0.701713			K386	0.696998	0.814685	1.11487	0.505902
K403	0.959316	0.841677	0.751413	0.852314	0.886532	1.02457			K403	0.295281	0.360506	0.313975	0.129355
K408	0.553492	0.537814	0.848348	0.735939	0.600058	0.393789			K408	0.395158	0.721112	0.831545	0.917741
K432	0.89096	0.729199	0.813216	0.857951	0.972041	0.745938			K432	0.958112	0.691177	0.62916	1.17532
HCT116/Minus KDACi								HCT116/Plus KDACi
sample	rep1	rep2	rep3	rep4	rep5			sample	rep1	rep2	rep3	rep4	rep5
Q83	0.974439	1.1309	1.02329					Q83	1.33061	0.877147	1.312	0.788625	0.750795
N414	1	1	1	1	1			N414	1	1	1	1	1
K89	0.662722	1.0148	0.810401	1.45064				K89	2.15999	2.42354	2.45979	1.33659	1.21259
K95	0.544415	0.67506	0.939192	1.09666	0.725699			K95	1.35251	1.29983	0.63682	1.02868	0.687946
K97	1.02293	0.626391	1.25468	1.49633	1.37038			K97	1.46883	0.883459	1.05398	0.6588	0.823581
K171	-0.00108986	-0.00147362	0.00398741	0.00599694	0.00835641			K171	0.0124861	0.00493671	0.00377382	0.00367682	0.00982958
K386	0.734622	0.730639	1.48945	0.620845	1.26681			K386	1.142	0.350704	0.540477	0.467748	0.427267
K403	1.01201	1.29013	1.36273	0.489474	1.00565			K403	0.255292	0.312335	0.173141	0.428599	0.200181
K408	0.500831	1.04507	0.853313					K408	0.631861	0.739155	0.368161	0.532591	0.436891
K432	0.538014	0.817045	1.74769	1.73693				K432	1.13186	0.990001	0.467856	0.639841	0.70395

## Sheet: Figure 2
Figure 2a
Figure 2b
Vmax
	rep1	rep2	rep3	rep4	rep5	rep6	rep7	rep8
WT	0.0530592	0.0521757	0.0511774	0.0555502	0.0460514	0.0458065	0.0451355	0.0475298
AcK89	0.102234	0.0992395	0.100111	0.107088	0.101169	0.100481	0.100229	0.104662
AcK386	0.0300819	0.0298421	0.029767	0.0329597	0.0274133	0.0284392	0.0273977	0.0293281
AcK403	0.00342154	0.000622233	0.00109428	0.00100449	0.00214143	0.00218309	0.00210975	0.00222705
AcK408	0.0292736	0.0286428	0.0285687	0.0298019	0.029009	0.0297505	0.0285876	0.0303131
AcK432	0.0195958	0.0193142	0.0193355	0.0202239	0.0228721	0.0223296	0.0220844	0.0233503
AcK497	0.0258706	0.025587	0.0258499	0.0278794	0.0244767	0.0250391	0.0244905	0.0257272
Km G6P [µM]
	rep1	rep2	rep3	rep4
WT	66.6365	58.4691	58.9584	63.421
AcK89	124.353	118.025	118.726	133.003
AcK386	43.3124	48.7094	40.2664	46.2219
AcK403	2638.47	199.315	391.332	306.092		NOTE: Due to the low catalytic activity of AcK403 G6PD at low concentrations of G6P, the kinetic parameters could not be determined at a high confidence level and consequently were not included in our analyses
AcK408	72.7605	70.6667	70.283	69.3886
AcK432	80.0107	81.2797	80.495	78.5615
AcK497	55.897	53.2703	54.04	62.8566
Km NADP+ [µM]
	rep1	rep2	rep3	rep4
WT	1.2539	1.22774	1.21022	1.18896
AcK89	1.34872	1.34641	1.3174	1.3132
AcK386	1.26864	1.49269	1.33095	1.51885
AcK403	0.521812	0.477917	0.342393	0.395664
AcK408	1.26875	1.37043	1.20476	1.30197
AcK432	1.23131	1.16476	1.1397	1.27429
AcK497	1.10701	1.16409	1.06849	1.14669
Figure 2c											Figure 2d
	Percent dimeric form											NADP+ concentration [µM]	Tm
	rep1	rep2	rep3								Sample		rep1	rep2	rep3	rep4
WT	48	38	59								WT	1	47.3849	46.107	45.9777
AcK89	50	52	53								WT	50	56.4935	55.7191	55.6174
AcK386	40	25	38								AcK89	1	42.5073	43.8198	43.6732
AcK403	18	6	14								AcK89	50	48.7865	49.0816	48.9195
AcK408	48	29	51								AcK89	500	51.1039	51.1424	51.2973	51.274
AcK432	45	35	52								AcK386	1	39.6306	39.1765	39.2357
AcK497	47	24	53								AcK386	50	54.1541	53.9027	54.3858
											AcK403	1	40.7978	40.5603	40.6903	40.6656
											AcK403	50	47.373	46.6239	47.0951	47.3229
											AcK403	500	52.7161	52.5156	52.349	52.4918
											AcK408	1	40.6462	40.2608	42.4673	42.8856
											AcK408	50	54.7419	55.1655	54.9865	55.2948
											AcK432	1	41.8992	41.5731	41.7675	41.8807
											AcK432	50	55.1427	55.3075	54.8493	54.9393
											AcK497	1	41.6621	41.4256	42.585	42.1542
											AcK497	50	54.6938	54.634	55.2351	55.3769
Figure 2e
1 µM NADP+								50 µM NADP+
	WT		AcK89		AcK403				WT		AcK89		AcK403
Time [min]	Value	stdev	Value	stdev	Value	stdev		Time [min]	Value	stdev	Value	stdev	Value	stdev
0	0	0	0	0	0	0		0	0	0	0	0	0	0
14.9909	0.0005	0.00123288	0.0001	0.00122882	2.5e-05	0.000914239		14.9909	0.000925	0.00134505	-0.000133333	0.00126623	14.9909	0.00102307
29.9904	-0.0009	0.00260128	-0.0002	0.001253	-5e-05	0.000793725		29.9904	-0.001	0.00100333	-0.0016	0.00145258	29.9904	0.000828654
44.9895	-0.000925	0.00117296	0.0001	0.00196977	0.009175	0.00287909		44.9895	-0.000575	0.0011471	-0.000633333	0.000321455	44.9895	0.00178582
59.9886	-0.00025	0.000925563	0.00123333	0.00160104	0.032625	0.00338366		59.9886	-0.000275	0.00106575	0.0023	0.000264575	59.9886	0.0007932
74.9877	0.000875	0.000330404	0.00376667	0.0020502	0.06255	0.0031459		74.9877	0.001	0.00135892	0.0024	0.0007	74.9877	0.00243995
89.9868	0.001925	0.00103078	0.007	0.0019975	0.091925	0.00347695		89.9868	0.001175	0.000865544	0.0035	0.000754983	89.9868	0.00339067
104.986	0.00485	0.0011619	0.0093	0.00215174	0.1204	0.00271293		104.986	0.001825	0.00112953	0.0057	0.0013	104.986	0.00391695
119.985	0.007	0.00118322	0.0119333	0.00254231	0.14525	0.00432242		119.985	0.00285	0.000704746	0.00706667	0.00136504	119.985	0.00398947
134.985	0.009675	0.00178769	0.0161333	0.00228546	0.1686	0.00779615		134.985	0.003275	0.000543906	0.0092	0.000655744	134.985	0.00333404
149.983	0.0123	0.00260128	0.0213667	0.00284312	0.187275	0.00974111		149.983	0.0043	0.00124633	0.0115333	0.000702377	149.983	0.00639401
164.983	0.0145	0.00245085	0.0247667	0.00223681	0.20455	0.0122544		164.983	0.0041	0.000927362	0.0138	0.00165227	164.983	0.00492367
179.982	0.0183	0.00374789	0.0280333	0.00311823	0.219425	0.0117741		179.982	0.005275	0.00121484	0.0146667	0.00202073	179.982	0.0075244
194.981	0.020625	0.00311595	0.0327667	0.00255016	0.232775	0.0148172		194.981	0.005875	0.000928709	0.0167333	0.0028746	194.981	0.00909556
209.98	0.023825	0.00333604	0.0354	0.00291033	0.2431	0.0128148		209.98	0.00635	0.00161761	0.0207	0.00405956	209.98	0.0103052
224.979	0.025925	0.00354154	0.0408667	0.00240069	0.254625	0.0161345		224.979	0.00765	0.000129099	0.0222	0.00175214	224.979	0.0109929
239.978	0.02865	0.00378638	0.0442	0.00402865	0.2616	0.0152396		239.978	0.00805	0.0013	0.0220333	0.00314696	239.978	0.0110594
254.977	0.03135	0.005383	0.0483333	0.00274287	0.2746	0.017028		254.977	0.007925	0.000206155	0.0233667	0.00430155	254.977	0.0106635
269.976	0.033825	0.00605386	0.0539667	0.00308275	0.27825	0.0174039		269.976	0.009975	0.00271216	0.0256	0.00343948	269.976	0.0150028
284.975	0.03505	0.00525262	0.0539333	0.00441626	0.287375	0.0137573		284.975	0.00955	0.00104722	0.0277	0.00386264	284.975	0.0119447
299.974	0.0367	0.00434511	0.0563333	0.00395264	0.291525	0.0105569		299.974	0.01015	0.00161348	0.0291	0.00435775	299.974	0.0168058
314.973	0.03865	0.00479548	0.0601	0.00496689	0.294975	0.0113147		314.973	0.0111	0.000697615	0.0290667	0.00335311	314.973	0.0246969
329.972	0.040625	0.00526015	0.0637333	0.00234379	0.294275	0.01125		329.972	0.0117	0.00110454	0.0309667	0.00427122	329.972	0.024488
344.972	0.041625	0.00431847	0.0647667	0.0039145	0.2992	0.0127468		344.972	0.0132	0.00114018	0.0326333	0.00440492	344.972	0.0203754
359.971	0.043875	0.00416123	0.0674	0.00200749	0.3005	0.00966988		359.971	0.013575	0.00156498	0.0327667	0.00430968	359.971	0.0205273
374.97	0.045725	0.0063809	0.0695667	0.0010116	0.302625	0.00909189		374.97	0.014625	0.00177271	0.0349	0.00448442	374.97	0.0220467
389.969	0.047975	0.00590162	0.0704667	0.00328684	0.29945	0.0143491		389.969	0.015225	0.000956992	0.0380333	0.0069673	389.969	0.0229919
404.968	0.04875	0.00594951	0.0735333	0.00893999	0.298625	0.0201487		404.968	0.016125	0.00232146	0.0388333	0.00825853	404.968	0.0274697
419.967	0.05185	0.00619812	0.0760333	0.00502925	0.297925	0.0114421		419.967	0.017225	0.00109049	0.0375667	0.00731118	419.967	0.03093
434.966	0.053125	0.00626492	0.0775667	0.00526245	0.293975	0.0155449		434.966	0.01755	0.00101489	0.0414667	0.00652099	434.966	0.0344321
449.965	0.054225	0.0077899	0.0773667	0.01035	0.2922	0.0135868		449.965	0.0176	0.00187794	0.0424333	0.00913911	449.965	0.0364814
464.964	0.0559	0.0070432	0.0817667	0.00537246	0.30305	0.0183988		464.964	0.017975	0.00160078	0.0431333	0.0073146	464.964	0.0446625
479.963	0.058225	0.00940474	0.0854667	0.00849137	0.2984	0.0239537		479.963	0.01875	0.00245696	0.0419333	0.0050856	479.963	0.0420178
494.962	0.06025	0.00858157	0.0889333	0.0095469	0.3035	0.0253676		494.962	0.0196	0.00120277	0.0453333	0.0081941	494.962	0.0380291
509.961	0.060875	0.00745089	0.0946	0.015348	0.299375	0.0243127		509.961	0.0191	0.00184932	0.0445333	0.00948543	509.961	0.0468688
524.961	0.06295	0.00995473	0.0942333	0.0183358	0.300375	0.0376428		524.961	0.02075	0.00248395	0.0456333	0.00957305	524.961	0.0411029
539.96	0.064425	0.0109384	0.0963	0.00837377	0.294825	0.0292125		539.96	0.020275	0.00192072	0.0462667	0.00726659	539.96	0.0556817
554.959	0.066	0.00808579	0.0999333	0.0153207	0.293825	0.0274898		554.959	0.021025	0.00163172	0.0468667	0.0060781	554.959	0.055128
569.958	0.066925	0.0101772	0.102133	0.00631295	0.294825	0.023185		569.958	0.022775	0.00249182	0.048	0.00564535	569.958	0.0465183
584.957	0.0673	0.0113305	0.105767	0.0117411	0.293	0.0190632		584.957	0.0216	0.00217409	0.0494	0.00754785	584.957	0.0550326
599.956	0.067725	0.0126109	0.102467	0.0109473	0.2978	0.0241037		599.956	0.0228	0.00213542	0.0507667	0.00749289	599.956	0.0574632
614.956	0.0671	0.00557375	0.105233	0.0096111	0.292025	0.0188603		614.956	0.023075	0.00188392	0.047	0.00533948	614.956	0.0563096
629.955	0.0676	0.00978298	0.1076	0.0135569	0.298575	0.0169573		629.955	0.02335	0.00221736	0.0476667	0.00535942	629.955	0.0547654
644.954	0.068325	0.0108712	0.109533	0.0151665	0.294175	0.00449991		644.954	0.023925	0.00201556	0.0502	0.0071631	644.954	0.0593844
659.953	0.068375	0.00913688	0.104933	0.00900463	0.293275	0.0111652		659.953	0.025625	0.00234147	0.0491667	0.0041501	659.953	0.058792
674.951	0.073225	0.0103943	0.112667	0.0043501	0.296075	0.0134718		674.951	0.0251	0.00328938	0.0478667	0.00248462	674.951	0.0497785
689.951	0.071075	0.00809007	0.1154	0.0181593	0.295225	0.0122527		689.951	0.025825	0.00323252	0.0538667	0.00786151	689.951	0.0546136
704.95	0.070125	0.00696629	0.121367	0.0206907	0.294925	0.0135367		704.95	0.0254	0.00259101	0.0515	0.00807279	704.95	0.0550329
719.949	0.0721	0.0029676	0.110667	0.0051316	0.295825	0.0210986		719.949	0.026725	0.00286167	0.0538	0.0091	719.949	0.0572164
734.948	0.0741	0.00542525	0.116667	0.0100201	0.2942	0.0276727		734.948	0.02825	0.00323368	0.0547667	0.00902349	734.948	0.0583631
749.947	0.069875	0.00420109	0.115967	0.00825247	0.293875	0.0193257		749.947	0.028675	0.00286865	0.0511	0.00220681	749.947	0.0474742
764.946	0.074575	0.00531311	0.117967	0.00633193	0.2913	0.0152024		764.946	0.029125	0.00305109	0.0546667	0.00673523	764.946	0.0464585
779.945	0.072775	0.00501755	0.1222	0.00144222	0.28635	0.0206734		779.945	0.0291	0.00315066	0.0540333	0.00618574	779.945	0.0475184
794.944	0.073725	0.0054451	0.122433	0.00508953	0.29615	0.0177137		794.944	0.0289	0.00354401	0.0529333	0.00438786	794.944	0.0522949
809.944	0.07305	0.00486518	0.129367	0.00956887	0.302925	0.0262081		809.944	0.0303	0.00376386	0.0528667	0.00353883	809.944	0.0505357
824.943	0.075	0.00304959	0.127933	0.0042595	0.287225	0.0156125		824.943	0.03055	0.00378286	0.0549	0.00365103	824.943	0.0501938
839.942	0.0771	0.00724477	0.126967	0.0090185	0.299225	0.0185906		839.942	0.031375	0.00333504	0.0527333	0.00406981	839.942	0.0528148
854.941	0.07535	0.00509411	0.129533	0.00378197	0.304075	0.0269056		854.941	0.031375	0.00519511	0.0539	0.00158745	854.941	0.0442167
869.94	0.078375	0.00787544	0.134367	0.00433167	0.304675	0.023592		869.94	0.03035	0.00390768	0.0562333	0.00630582	869.94	0.0502376
884.939	0.07665	0.00613976	0.133833	0.00857049	0.305925	0.0205451		884.939	0.0313	0.0037229	0.0552333	0.00172434	884.939	0.0430477
899.938	0.076775	0.00783768	0.134467	0.0067159	0.304525	0.0307179		899.938	0.031825	0.00370889	0.0562333	0.00240069	899.938	0.0452305
914.937	0.076725	0.00814509	0.1376	0.0101573	0.298925	0.0170844		914.937	0.032	0.00526561	0.0564667	0.00301717	914.937	0.0365984
929.937	0.07635	0.00483701	0.1451	0.0137088	0.30445	0.0202606		929.937	0.03315	0.00597467	0.0570333	0.00189297	929.937	0.0370898
944.936	0.079975	0.00741727	0.139267	0.0130347	0.29745	0.0206995		944.936	0.0328	0.00478818	0.0560667	0.00136504	944.936	0.0324393
959.936	0.0808	0.00554076	0.1416	0.00918314	0.29805	0.0187827		959.936	0.0337	0.00473498	0.0583	0.00141774	959.936	0.0370528
974.934	0.085625	0.00833242	0.140067	0.0112322	0.30665	0.0179039		974.934	0.0334	0.00477842	0.0572333	0.00134288	974.934	0.0368868
989.933	0.0815	0.00549606	0.1458	0.0173346	0.304675	0.0167631		989.933	0.03395	0.00491291	0.0566333	0.00255408	989.933	0.025419
1004.93	0.086375	0.0070358	0.1478	0.0261895	0.2972	0.0147053		1004.93	0.0349	0.00526054	0.057	0.0017088	1004.93	0.0318191
1019.93	0.082775	0.00575348	0.1495	0.0265468	0.2957	0.00933417		1019.93	0.03395	0.00448144	0.0584	0.00290517	1019.93	0.0293026
1034.93	0.084	0.00279643	0.1484	0.0200082	0.29625	0.0106033		1034.93	0.033875	0.00498423	0.0578667	0.0028746	1034.93	0.0260827
1049.93	0.0865	0.00274591	0.149	0.0155567	0.3065	0.00603103		1049.93	0.034875	0.00498021	0.0595333	0.00521664	1049.93	0.0286371
1064.93	0.0843	0.00422769	0.1493	0.025364	0.304925	0.00887069		1064.93	0.035075	0.00417483	0.0588	0.00405956	1064.93	0.0285174
1079.93	0.08775	0.0077711	0.1574	0.0211795	0.3148	0.00811624		1079.93	0.035075	0.00535747	0.0587	0.00252389	1079.93	0.0254585
Figure 2f
Figure 2g
sample	time	rep1	rep2	rep3	rep4	rep5
WT	0	1	1	1
WT	12	1.35922	0.857485	0.794016
WT	24	0.826433	0.871526	0.923504
WT	36	0.94276	0.869926	1.09853
pWT	0	1	1	1	1	1
pWT	12	1.0726	1.22098	0.882107	0.786584	0.940517
pWT	24	0.886538	1.10635	1.21862	0.943691	1.05414
pWT	36	0.857432	1.13943	1.29319	1.00816	1.03348
AcK89	0	1	1	1	1	1
AcK89	12	1.13969	0.931126	0.740699	0.813732	0.656454
AcK89	24	0.992809	0.84388	1.04173	0.770212	0.602142
AcK89	36	0.890503	1.52539	0.979087	1.20353	0.678578
AcK403	0	1	1	1
AcK403	12	0.722945	0.632124	0.658469
AcK403	24	0.494519	0.306464	0.554918
AcK403	36	0.615033	0.639015	0.445407

## Sheet: Figure 3
Figure 3a
Figure 3b
		Ralative activity
sample	mutation	rep1	rep2	rep3
pWT	-	1	1	1
	K95R	1.10711	1.09731	1.49078
	K97R	0.950741	1.11854	1.23554
	K95/97R	1.0063	1.32619	1.77228
AcK89	-	0.905315	0.885281	1.3562
	K95R	0.969945	1.01067	1.26322
	K97R	0.767692	1.00991	1.21213
	K95/97R	1.54783	1.11653	1.28449
Figure 3c

## Sheet: Figure 4
Figure 4a
		Relative activity
sample	treatment	rep1	rep2	rep3	rep4	rep5	rep6	rep7	rep8	rep9
pWT	-	1	1	1	1	1	1	1	1	1
pWT	+N	1.21863	1.31335	1.29021	1.19745	1.09256	1.29107	1.18225	1.60397	0.695814
pWT	+S	1.36738	1.50863	1.09614	1.08304	0.916125	1.33534	0.983803	0.919978	0.955172
pWT	+N +S	0.936005	1.20012	0.906864	1.43019	0.980745	1.46668	0.727762	1.03209	1.10626
AcK171	-	0.0204276	0.00828854	0.0123881	0.0101613
AcK171	+N	0.0163953	0.0141898	0.0118419	0.0102853
AcK171	+S	0.0358271	0.0486387	0.0394688	0.0191911
AcK171	+N +S	0.0216044	0.0233729	0.0202794	0.0139073
AcK89	-	1.16071	1.06496	1.45964	1.29211	0.914329	0.951239
AcK89	+N	0.721971	0.791022	0.8757	1.02826	0.898167	1.11927
AcK89	+S	0.767857	0.711761	1.18987	0.896861	0.745501	1.28745
AcK89	+N +S	1.56815	1.77356	1.41652	1.40349	1.49654	1.92524
AcK403	-	1.31241	1.57358	1.09135	0.803527	0.986302	1.02884
AcK403	+N	0.482753	0.419247	0.651766	0.394381	0.40047
AcK403	+S	0.585394	1.18128	0.929113	1.1585	0.725144	0.93084
AcK403	+N +S	0.182156	0.499872	0.426179	0.375709	0.46369	0.376746
Figure 4b
Figure 4c
		Relative activity
sample	treatment	rep1	rep2	rep3	rep4	rep5
AcK403	-	1.39837	1.03247	0.818413	0.920394	0.830349
AcK403	+N	0.242524	0.311381	0.229672	0.16179	0.175649
AcK403	+S	0.926812	1.07769	1.21426	0.967713	0.875204
AcK403	+N +S	0.156565	0.219693	0.244529	0.186959	0.146826
AcK89	-	0.970927	0.908921		1.25368	0.866471
AcK89	+N	1.03115	1.31536		0.618798	0.953337
AcK89	+S	0.856246	1.18391		0.806614	0.927054
AcK89	+N +S	0.882631	1.25743		0.813879	1.68636
Figure 4d
Figure 4e
		Relative activity
sample	treatment	rep1	rep2	rep3	rep4	rep5	rep6	rep7
WT	-	1	1	1	1	1	1	1
WT	Sirt1	0.848713	0.98638	1.02312
WT	Sirt1+NAM	1.14183	0.984661	0.827117
WT	Sirt2	1.28004	0.778273	1.33693	0.959379	0.755622	0.837813	0.886053
WT	Sirt2+NAM	1.13169	1.17261	0.763252	0.616105	0.894348	0.966239	0.841268
WT	HDAC6	1.13437	1.14313	0.778553	1.08558	0.647687	0.948852	0.790187
WT	HDAC6+SAHA	1.15651	1.13637	0.799929	0.851048	0.901612	0.880169	0.892308
AcK403	-	0.0184798	0.0124132	0.0172285	0.0125292	0.0024158	0.0479406	0.0357384
AcK403	Sirt1	0.725173	0.671649	0.828331
AcK403	Sirt1+NAM	0.114984	0.125826	0.00811973
AcK403	Sirt2	0.772454	0.875639	0.839722	1.14143	0.98374	1.03548	0.686047
AcK403	Sirt2+NAM	0.0200788	0.0295365	0.0213812	0.0764665	0.0170973	0.0794676	0.0888056
AcK403	HDAC6	0.0826458	0.0989628	0.0965363	0.0320492	0.0139283	0.0470207	0.0562449
AcK403	HDAC6+SAHA	0.0291338	0.0185577	0.0402121	0.0242163	0.0046851	0.0368593	0.0330828
Figure 4f

## Sheet: Figure 6
Figure 6a
		Phosphorylation level
sample	mutation	rep1	rep2	rep3
pWT	-	1	1	1
pWT	Y40F	0.114338	0.38592	0.347013
pWT	Y503F	0.680163	1.21556	0.770209
AcK403	-	0.983931	1.03324	0.856031
AcK403	Y40F	0.703449	0.945895	0.692282
AcK403	Y503F	0.48054	0.53267	0.501265
Figure 6b
		Phosphorylation level
sample	mutation	rep1	rep2	rep3	rep4	rep5
WT	-	1	1	1	1	1
WT	Y40F	0.223635	0.55122	0.352178	0.461686	0.515552
WT	Y503F	1.57109	1.20884	0.554436	1.38154	0.77087
AcK403	-	1.67485	1.60335	1.19085	0.913323	1.25134
AcK403	Y40F	0.480294	0.859154	0.569353	0.549956	0.952621
AcK403	Y503F	0.407947	0.7022	0.640317	0.566433	0.630086
Figure 6c
Figure 6d
	Relative p53 level
sample	rep1	rep2	rep3	rep4
GFP	0.444918	0.332809	0.488778	0.323833
pWT	0.563908	0.370004	0.316006
AcK89	0.40176	0.2662	0.35563
AcK171	0.404105	0.348795	0.482954
AcK403	0.680021	0.534662	0.539808	0.739387
Figure 6e
Figure 6f
		p53'/G6PD ratio	G6PD phosphorylation level
sample	Fyn		rep1	rep2	rep3	rep4	rep5	rep6	rep7
WT	-	ND	ND	ND	ND	ND	ND	ND	ND
WT	+	0	1	1	1	1	1	1	1
WT	+	1/16	0.829787	0.876528	0.710459	0.619205	1.04807	0.851081	0.925989
WT	+	1/8	0.854275	0.768867	0.663109	0.509873	0.709442	0.620289
AcK403	-	ND	ND	ND	ND	ND	ND	ND	ND
AcK403	+	0	1	1	1	1	1	1	1
AcK403	+	1/16	0.851054	0.949686	1.12122	1.15623	0.84556	1.18741	1.05614
AcK403	+	1/8	0.817274	1.08065	1.04605	1.07051	0.946259	0.977986		ND=not detected
		p53'/G6PD ratio	p53' phosphorylation level
sample	Fyn		rep1	rep2	rep3	rep4	rep5	rep6	rep7
WT	+	1/16	1	1	1	1	1	1	1
WT	+	1/8	1.05905	0.984853	0.999748	1.07417	0.886809	1.27966	1.19601
AcK403	+	1/16	0.570593	0.742902	0.42362	0.594777	0.253531	0.346636	0.291068
AcK403	+	1/8	0.686868	0.976139	0.516004	0.758587	0.318304	0.547431	0.466019
Figure 6g								Figure 6h							Figure 6i
Figure 6j
	Percent apoptotic cells
sample	rep1	rep2	rep3
pWT	8.73	5.46	13.54
AcK403	22.98	21.12	23.15

## Sheet: Supplementary Fig. 1
Supplementary Fig. 1c				Supplementary Fig. 1d				Supplementary Fig. 1e
	CADD score			Amino acid	SIFT score
position
1	20.468			Q83	0.14
2	21.358			N414	0.77
3	18.657			K89	0.07
4	21.171			K95	0.45
5	19.467			K97	0.22
6	20.478			K171	0
7	24.82			K386	0.82
8	23.125			K403	0.01
9	23.18			K408	0.84
10	21.197			K432	0.81
11	22.991			K497	0.8
12	22.617
13	22.729
14	23.883
15	20.153
16	24.28
17	23.04
18	22.729
19	23.857
20	23.817
21	18.654
22	20.25
23	20.298
24	16.19
25	17.403
26	22.662
27	20.989
28	19.677
29	19.63
30	18.486
31	20.853
32	22.825
33	21.703
34	26.038
35	25.571
36	25.143
37	23
38	26.567
39	25.617
40	28.2
41	30.183
42	26.262
43	27.16
44	27.517
45	25.086
46	25.929
47	25.871
48	25.386
49	28.6
50	29.267
51	24.3
52	21.937
53	33
54	24.2
55	29.02
56	28.238
57	27.32
58	25
59	23.733
60	25.483
61	24.188
62	24.467
63	17.037
64	11.878
65	24.133
66	20.035
67	21.974
68	22.937
69	24.25
70	23.625
71	24.383
72	26.033
73	25.45
74	20.838
75	25.25
76	23.517
77	21.293
78	22.067
79	21.246
80	25.386
81	23.833
82	16.883
83	22.914
84	23.112
85	22.214
86	26.917
87	23.487
88	22.925
89	24.971
90	18.345
91	15.155
92	18.74
93	18.819
94	21.601
95	17.739
96	16.637
97	21.221
98	25.52
99	21.007
100	19.534
101	26.85
102	21.9
103	18.272
104	22.383
105	23.25
106	23.167
107	27.4
108	23.55
109	22.193
110	24.55
111	20.884
112	26.267
113	19.618
114	19.058
115	13.411
116	20.863
117	23.067
118	26.25
119	11.588
120	20.118
121	24.783
122	16.239
123	12.863
124	19.546
125	13.767
126	10.643
127	11.232
128	20.833
129	17.76
130	15.676
131	21.933
132	5.284
133	11.053
134	18.787
135	25
136	24.233
137	24.617
138	26.112
139	26.617
140	26.1
141	24.6
142	23.258
143	25.033
144	24.717
145	18.8
146	23.517
147	25.233
148	19.44
149	19.128
150	23.533
151	23.2
152	21.057
153	22.404
154	24.257
155	14.538
156	15.211
157	11.154
158	25.786
159	22.356
160	23.688
161	13.93
162	18.831
163	24.6
164	24.171
165	22.851
166	28.033
167	21.467
168	27.129
169	25.667
170	26.8
171	26.286
172	29.783
173	26.712
174	25.833
175	21.669
176	26.788
177	28.56
178	22.434
179	26.312
180	27.267
181	19.801
182	20.85
183	27.04
184	28.2
185	19.631
186	25.312
187	25.2
188	22.667
189	18.658
190	26.42
191	25.263
192	18.097
193	25.057
194	23.338
195	26.557
196	26.157
197	27.65
198	29.55
199	26.657
200	27.362
201	27.275
202	29.483
203	29.76
204	28
205	28.429
206	29.129
207	26.678
208	27.217
209	27.243
210	27.062
211	30.583
212	23.9
213	25.133
214	29.64
215	30.5
216	27.512
217	23.317
218	26.775
219	24.829
220	25.429
221	25.768
222	22.445
223	24.783
224	22.971
225	29.014
226	25.3
227	26.72
228	22.701
229	22.975
230	21.796
231	21.632
232	21.77
233	23.097
234	21.231
235	25.017
236	24.85
237	27.95
238	26.957
239	27.857
240	26.617
241	24.588
242	25.467
243	26.8
244	22.444
245	25.767
246	26.483
247	24.317
248	25.1
249	26.25
250	27.162
251	26.688
252	23.986
253	25.85
254	26.717
255	26.314
256	28.329
257	32.16
258	26.938
259	25.783
260	25.144
261	28.343
262	28.55
263	29.212
264	27.18
265	26.76
266	27.686
267	23.989
268	28.1
269	24.786
270	27.78
271	25.55
272	28.45
273	26.322
274	25.9
275	25.486
276	27
277	20.388
278	26.133
279	22.333
280	13.955
281	21.2
282	18.509
283	22.762
284	23.828
285	26.433
286	22.264
287	25.357
288	31.271
289	29.117
290	25.229
291	25.783
292	25.017
293	24.329
294	23.6
295	25.843
296	21.95
297	21.6
298	20.725
299	15.622
300	14.975
301	12.702
302	18.736
303	22.112
304	24.3
305	25.38
306	26.567
307	24.771
308	26.017
309	21.692
310	24.367
311	22.524
312	24.633
313	15.889
314	22.8
315	19.461
316	22.717
317	21.447
318	23.4
319	16.593
320	21.6
321	26.767
322	26.9
323	23.4
324	22.611
325	25.062
326	23.667
327	25.033
328	24.417
329	25.317
330	13.768
331	22.533
332	24.85
333	18.457
334	22.283
335	20.358
336	24.167
337	22.708
338	23.433
339	19.652
340	16.375
341	22.29
342	23.833
343	21.9
344	23.4
345	20.299
346	23.75
347	19.514
348	22.429
349	25.514
350	20.48
351	27.433
352	25.117
353	26.317
354	26.738
355	25.843
356	26.06
357	29.267
358	25.386
359	24.567
360	25.057
361	25.467
362	26.32
363	23.248
364	24.329
365	24.483
366	24.657
367	23.667
368	23.5
369	24.25
370	23.09
371	24.272
372	24.286
373	24.012
374	17.408
375	22.71
376	23.2
377	22.333
378	22.833
379	23.3
380	26.971
381	28.062
382	20.28
383	19.754
384	22.471
385	24.4
386	23.143
387	31.05
388	26.375
389	27.514
390	29.86
391	26.817
392	26.986
393	29
394	23.9
395	26.457
396	29.283
397	22.649
398	27.129
399	27.017
400	25.583
401	30.117
402	23.733
403	27.1
404	23.289
405	23.422
406	24.25
407	26.914
408	23.8
409	26.95
410	24.283
411	22.111
412	21.681
413	23.513
414	21.574
415	24.017
416	21.397
417	24.671
418	25.72
419	25.443
420	28.34
421	27.912
422	30.18
423	27.433
424	30.467
425	23.067
426	22.675
427	27.3
428	29.833
429	27.871
430	21.165
431	21.155
432	23.643
433	25.25
434	26.1
435	20.824
436	23.833
437	23.817
438	25.1
439	27.583
440	29.75
441	27.043
442	29.18
443	27.124
444	25.817
445	27.65
446	23.243
447	27.067
448	25.25
449	27.986
450	23.578
451	27.175
452	26.5
453	26.433
454	28.45
455	26.732
456	23.966
457	25.486
458	26.15
459	22.817
460	24.1
461	28.35
462	31
463	26.55
464	25.671
465	26.325
466	26.75
467	26.45
468	24.21
469	27.5
470	24.412
471	11.899
472	21.981
473	22.211
474	13.173
475	17.883
476	19.001
477	12.698
478	14.72
479	26.45
480	22.314
481	22.95
482	27.817
483	11.638
484	23.983
485	24.817
486	28.725
487	27.625
488	24.517
489	25.45
490	2.88
491	22.271
492	24.383
493	22.981
494	21.859
495	26.06
496	21.667
497	23.3
498	21.585
499	22.45
500	25.483
501	28.762
502	22.514
503	29.067
504	22.8
505	26.433
506	23.617
507	29.167
508	24.271
509	30.371
510	24.317
511	22.737
512	26.033
513	24.95
514	24.871
515	26.383

## Sheet: Supplementary Fig. 2
Supplementary Fig. 2a
Supplementary Fig. 2c
Supplementary Fig. 2d
	Relative G6PD activity
sh	rep1	rep2	rep3
control	1.09136	0.92865	0.979985
G6PD	0.419842	0.514864	0.457725
Supplementary Fig. 2e
		Relative G6PD activity
sample	hdaci	rep1	rep2	rep3
pWT -AcK	minus	0.97524	0.999394	1.02537
GFP +AcK	minus	1.02793	0.926142	0.895625
pWT -AcK	plus	0.995682	0.943851	1.06047
GFP +AcK	plus	0.914331	1.0653	0.895919
Supplementary Fig. 2f
	Relative G6PD activity
sample	rep1	rep2
pWT	1	1
NT	0.0105641	0.0211384
sh	0.00720995	0.00978282
Mock	0.00787638	0.00952732
Q83(TAG)	0.00878815	0.0103903
N414(TAG)	0.00876252	0.0101576
K89(TAG)	0.00637873	0.00939674
K95(TAG)	0.010857	0.0194237
K97(TAG)	0.00618832	0.0138595
K171(TAG)	0.00370933	0.00926615
K386(TAG)	0.00824988	0.0181065
K403(TAG)	0.00658013	0.00901065
K408(TAG)	0.00601988	0.00760823
K432(TAG)	0.00641901	0.00870972
K497(TAG)	0.223922	0.280931
Supplementary Fig. 2g
		Relative G6PD activity										Relative G6PD activity
sample	KDACi	Rep1	Rep2	Rep3	Rep4	Rep5	Rep6	Rep7		sample	KDACi	rep1	rep2	rep3
WT	-	1	1	1	1	1	1	1		WT	-	0.742605	1.12835	1.12905
R89	-	1.06062	0.770865	1.27838	1.19624	1.35361	1.11159	1.02184		R403	-	0.876424	1.07259	1.07468
Q89	-	0.995405	0.718112	0.76954	1.20029	0.847869	0.593036	0.815653		Q403	-	0.0299824	0.0364468	0.0420212
pWT	-	0.764102	0.918258	1.11406	1.30316	0.632151	1.36619	1.0519		N414	-	1.15209	1.06925	1.01531
AcK89	-	1.15798	0.729469	1.21633	1.41869	0.900399	1.13763	1.10645		AcK403	-	0.995087	0.840913	0.759478
AcK89	+	1.45735	1.60785	1.90872	1.51641	2.12053	1.74628	1.38338		AcK403	+	0.310842	0.23901	0.318733
Q89	+	1.36241	0.814082	0.945506	1.07021	0.853898	1.00546	1.2455

## Sheet: Supplementary Fig. 3
AcK89				AcK386				AcK403				AcK408				AcK432				AcK497
fragment	intensity	mass		fragment	intensity	mass		fragment	intensity	mass		fragment	intensity	mass		fragment	intensity	mass		fragment	intensity	mass
y2	51223.4	276.178		y2	102.525	345.334		y2	1202.04	248.204		y3	1115.68	346.347		y2	444.346	304.201		y2	2174.43	345.298
y3	11182.2	405.322		y3	561.17	505.287		y3	11654.4	395.352		y4	5165.19	509.318		y3	1537.43	467.343		y3	5015.13	492.365
y4	322056	502.302		y4	2065.49	633.553		y4	29962.3	526.388		y5	9877.29	610.378		y4	18532.8	538.406		y4	5052.11	605.402
y5	153104	603.441		y5	2066.27	761.477		y5	33701.8	696.471		y6	23431.3	723.488		y5	2243.07	653.375		y5	4327.66	734.495
y6	163428	674.504		y6	1332.36	898.53		y6	65194.3	797.389		y7	11094.2	838.458		y6	48383.7	750.483		y6	8936.65	849.518
y7	141780	844.535		y7	467.432	1045.54		y7	157590	960.461		y8	8017.93	951.498		y7	26910.7	863.554		y7	7424.97	920.549
y8	103011	991.457		y8	297.406	1158.66		y8	59315.9	1059.49		y9	4789.87	1080.63		y8	29920.4	1033.63		y8	3101.5	1049.59
y9	24665.4	1138.56		y9	39.939	1273.85		y9	48664.1	1130.53		y10	15317.8	1167.64		y9	11749.4	1132.65		y9	1246.09	1150.59
y10	729915	1235.7		y10	193.71	1330.65		y10	17017.8	1259.65		y11	7814.22	1296.64		y10	23377.1	1246.72		y5-H2O	498.002	716.418
y11	78585.8	1364.69		y11	146.719	1401.87		y11	3730.01	1373.59		y12	2386.15	1425.64		y5-H2O	1019.35	635.377		y6-H2O	258.59	831.413
y12	269881	1451.75		y12	24.5417	1500.53		y12	272961	1470.66		y13	60181.1	1522.76		y7-H2O	423.406	845.635		y7-H2O	255.431	902.504
y13	46060	1579.84		y13	20.3674	1615.86		y3-H2O	1368.29	377.329		y14	20352.8	1636.71		y10-H2O	313.713	1228.59		y8-H2O	363.756	1031.43
y2-H2O	32269.8	258.232		y12-H2O	10.0952	1483.04		y4-H2O	2212.81	508.296		y15	8665.11	1783.89		y5-NH3	1064.51	636.418		y9-H2O	97.8374	1132.6
y3-H2O	25084.5	387.311		y5-NH3	469.695	744.397		y6-H2O	3928.82	779.511		y16	7386.77	1930.89		y7-NH3	243.218	846.546		y2-NH3	211.494	328.223
y4-H2O	35899.1	484.315		y13-NH3	14.0802	1599		y7-H2O	10805.2	942.459		y6-H2O	1353.85	705.378		y10-NH3	1049.67	1229.7		y8-NH3	112.292	1032.66
y5-H2O	27169.1	585.347		y6(2+)	1225.02	449.833		y8-H2O	2622.54	1041.51		y7-H2O	728.365	820.594		b2	2879.43	292.202		b3	466.555	256.2
y6-H2O	57736	656.352		y7(2+)	637.577	523.53		y9-H2O	857.307	1112.55		y11-H2O	2615.66	1278.64		b3	2570.59	406.326		b4	702.038	385.244
y8-H2O	11065.2	973.59		y8(2+)	2908.93	579.926		y10-H2O	1929.77	1241.58		y12-H2O	409.659	1407.73		b4	3460.48	505.32		b5	820.37	456.211
y10-H2O	62859.4	1217.8		y10(2+)	1832.34	666.175		y11-H2O	639.522	1355.63		y13-H2O	3477.92	1504.72		b5	10316	675.432		b6	1678.37	571.313
y11-H2O	14550.8	1346.78		y11(2+)	1732.12	701.389		y12-H2O	7520.96	1452.59		y14-H2O	1988.21	1618.75		b6	9950.28	788.453		b7	732.8	700.284
y12-H2O	89329.3	1433.79		y12(2+)	2281.46	751.24		y11-NH3	458.695	1356.63		y15-H2O	633.615	1765.88		b7	546.91	885.634		b8	1335.97	813.424
y13-H2O	79659.1	1561.75		y13(2+)	2874.87	808.47		y12-NH3	5690.49	1453.75		y4-NH3	535.349	492.331		b8	10023.7	1000.54		b9	789.542	960.422
y11-NH3	6400.12	1347.65		y14(2+)	3354.99	876.986		b5	7181.48	568.335		y5-NH3	913.872	593.414		b9	1012.11	1071.55		b10	1262.18	1130.46
y12-NH3	18491	1434.61		y15(2+)	9152.53	950.821		b6	17812.9	639.352		y6-NH3	1298.52	706.436		b10	840.192	1234.75		b3-H2O	777.512	238.05
y13-NH3	84287.5	1562.79		b2	297.812	242.169		b7	59410.3	738.331		y7-NH3	733.803	821.517		b11	2563.31	1363.74		b4-H2O	978.52	367.182
b2	11573.2	257.184		b3	258.916	389.219		b8	24450.1	901.398		y8-NH3	610.133	934.52		b8-H2O	293.354	982.44		b5-H2O	1477.54	438.273
b4	65845.5	473.273		b4	453.076	526.291		b9	13676.8	1002.44		y11-NH3	571.824	1279.79		b9-H2O	211.153	1053.67		b6-H2O	962.617	553.283
b5	10514.2	569.877		b5	532.589	641.397		b10	21183	1172.56		y13-NH3	1950.81	1505.71		b11-H2O	173.974	1345.69		b7-H2O	867.233	682.411
b6	42713.1	717.434		b7	504.209	811.519		b11	13863.3	1303.54		y14-NH3	2692.9	1619.7		b2-NH3	688.642	275.23		b8-H2O	992.57	795.399
b8	116360	1034.62		b8	536.613	868.309		b12	11271.2	1450.51		y16-NH3	244.163	1914.29		b3-NH3	826.923	389.331		b9-H2O	665.404	942.441
b9	134466	1105.62		b9	1925.8	983.6		b13	6690.11	1551.56		b4	917.97	472.204		b4-NH3	1192.81	488.366		b10-H2O	589.628	1112.52
b10	347348	1206.73		b10	460.464	1096.67		b5-H2O	3098.05	550.393		b5	1128.29	619.387		b5-NH3	1543.01	658.441		b10-NH3	146.704	1113.62
b11	7935.89	1303.74		b11	538.244	1243.57		b6-H2O	5743.42	621.294		b6	2546.15	766.536		b8-NH3	1080.25	983.499
b12	170224	1432.76		b12	36.8634	1380.72		b8-H2O	2474.97	883.472		b7	12096.3	880.465		b10-NH3	203.374	1217.56
b13	79659.1	1561.75		b11-H2O	63.13	1225.59		b9-H2O	8241.29	984.535		b8	403.78	977.564		b11-NH3	380.587	1346.7
b4-H2O	35299.1	455.315		b2-NH3	143.384	225.016		b10-H2O	6734.12	1154.6		b9	2738.84	1106.48
b8-H2O	24249.4	1016.61		b3-NH3	189.673	372.316		b11-H2O	2584.31	1285.8		b10	3068.3	1235.58
b9-H2O	17545.8	1087.68		b4-NH3	267.85	509.463		b12-H2O	1225.2	1432.72		b11	618.861	1322.7
b10-H2O	97860	1188.65		b11-NH3	61.1513	1226.71		b13-H2O	1206.04	1533.92		b12	2591.83	1451.57
b11-H2O	4289.02	1285.32		b9(2+)	186.578	492.422		b5-NH3	2084.29	551.271		b13	3544.65	1564.69
b12-H2O	28585.6	1414.78		b11(2+)	870.471	622.744		b6-NH3	8890.46	622.209		b14	15817.4	1679.71
b13-H2O	11159.4	1543.8		b12(2+)	852.468	691.16		b7-NH3	15730.2	721.523		b15	3869.79	1792.72
b2-NH3	9383.62	240.146		b13(2+)	600.905	755.083		b8-NH3	4234.25	884.474		b16	1146.7	1894.14
b4-NH3	29009.5	456.235		b15(2+)	1332.36	898.53		b9-NH3	2155.84	985.565		b10-H2O	595.833	1217.74
b8-NH3	22092.8	1017.6		b16(2+)	1925.8	983.6		b10-NH3	1038.91	1155.77		b12-H2O	989.396	1433.6
b9-NH3	21766.1	1088.68						b11-NH3	1601.43	1286.65		b13-H2O	1106.2	1546.63
b10-NH3	57603.8	1189.67						b13-NH3	363.872	1534.68		b14-H2O	1644.49	1661.58
b11-NH3	8179.44	1286.68										b15-H2O	1399.9	1774.69
b12-NH3	36359.6	1415.8										b16-H2O	1328.46	1875.78
b13-NH3	14875.3	1544.86										b7-NH3	2300.02	863.46
												b15-NH3	685.206	1775.67
												b16-NH3	364.634	1877.05

## Sheet: Supplementary Fig. 4
Supplementary Fig. 4a
WT						AcK89						AcK386						AcK403						AcK408						AcK432						AcK497
	RFU/sec						RFU/sec						RFU/sec						RFU/sec						RFU/sec						RFU/sec						RFU/sec
[G6P] µM	rep1	rep2	rep3	rep4		[G6P] µM	rep1	rep2	rep3	rep4		[G6P] µM	rep1	rep2	rep3	rep4		[G6P] µM	rep1	rep2	rep3	rep4		[G6P] µM	rep1	rep2	rep3	rep4		[G6P] µM	rep1	rep2	rep3	rep4		[G6P] µM	rep1	rep2	rep3	rep4
0	0	0	0	0		0	0	0	0	0		0	0	0	0	0		0	0	0	0	0		0	0	0	0	0		0	0	0	0	0		0	0	0	0	0
3.125	0.442916	0.728598	0.488996	0.791508		3.125	0.693397	0.81815	0.817003	0.626702		3.125	0.647291	0.364936	0.628699	0.652653		3.125	0.000370507	0.00452864	0.0142807	0.0242383		3.125	0.440149	0.4339	0.445862	0.417962		3.125	0.220159	0.204159	0.200507	0.28692		3.125	0.416094	0.507273	0.468677	0.460551
6.25	1.14964	1.44302	1.31952	1.44648		6.25	1.4237	1.50881	1.42558	1.34207		6.25	1.05339	0.869536	1.0848	1.08027		6.25	0.00448066	0.0096214	0.0224094	0.0207589		6.25	0.79381	0.770505	0.812773	0.812492		6.25	0.37774	0.386504	0.387315	0.451167		6.25	0.804779	0.854612	0.806376	0.816839
12.5	2.40132	2.65566	2.59871	2.84071		12.5	2.82671	2.91589	2.8222	2.81212		12.5	1.94378	1.70295	1.89519	2.01278		12.5	0.0162477	0.0161365	0.0314812	0.0357653		12.5	1.43569	1.389	1.4085	1.47874		12.5	0.791092	0.779075	0.737026	0.846685		12.5	1.48017	1.4756	1.4665	1.45386
25	4.30507	4.71573	4.56587	5.01396		25	5.14887	5.30894	5.2712	5.44704		25	3.04086	2.82064	3.17562	3.15411		25	0.0233463	0.027172	0.0444993	0.0431793		25	2.26826	2.3121	2.30588	2.41479		25	1.35588	1.29507	1.30718	1.41805		25	2.34736	2.41239	2.39602	2.37579
50	5.68038	6.00963	5.91684	5.38259		50	7.56563	7.7973	7.73083	7.8398		50	4.38173	4.18443	4.50392	4.59312		50	0.0430591	0.0416699	0.0552345	0.0572143		50	3.02553	3.00878	2.98667	3.11016		50	2.02239	1.96407	1.97815	2.04507		50	3.1533	3.15749	3.174	3.07033
100	8.68766	8.82516	8.6631	9.31788		100	12.1604	12.0475	12.1193	11.585		100	5.51478	5.31623	5.63521	6.00397		100	0.0672712	0.0591205	0.081248	0.0767309		100	4.45096	4.38892	4.37143	4.61215		100	2.89046	2.86234	2.86171	3.02359		100	4.42221	4.39686	4.42536	4.57248
200	10.6797	10.6896	10.4947	11.3958		200	17.0181	16.7891	16.8787	17.0675		200	6.31419	6.21664	6.38611	6.97645		200	0.0730112	0.0792242	0.0889552	0.101119		200	5.57404	5.54399	5.53776	5.81544		200	3.67292	3.63711	3.6389	3.85166		200	5.09569	5.28007	5.33441	5.51198
400	11.8677	11.9736	11.722	12.8007		400	20.4827	19.9413	20.4278	21.9977		400	7.1381	6.91037	6.99051	7.69844		400	0.107243	0.099637	0.130265	0.126519		400	6.48057	6.36737	6.35949	6.72292		400	4.27434	4.15195	4.25369	4.42056		400	5.9653	5.79314	5.93864	6.35877
800	13.0139	12.7941	12.5826	13.5751		800	23.4166	22.8023	23.0126	24.3311		800	7.5529	7.47913	7.57737	8.44921		800	0.20081	0.127254	0.173085	0.181863		800	7.23492	6.93734	7.04244	7.28132		800	4.75913	4.61092	4.66775	4.82028		800	6.57397	6.41472	6.46798	6.87706
1600	13.957	13.9881	13.6456	14.5529		1600	25.8788	25.4507	25.4282	26.5835		1600	8.2756	8.1082	8.16754	8.7987		1600	0.351571	0.159969	0.258908	0.246502		1600	7.71209	7.6841	7.56387	7.88781		1600	5.12686	5.12619	5.0356	5.37188		1600	6.91408	6.98112	6.96213	7.43388
Supplementary Fig. 4b
WT						AcK89						AcK386						AcK403						AcK408						AcK432						AcK497
	RFU/sec						RFU/sec						RFU/sec						RFU/sec						RFU/sec						RFU/sec						RFU/sec
[NADP+] µM	rep1	rep2	rep3	rep4		[NADP+] µM	rep1	rep2	rep3	rep4		[NADP+] µM	rep1	rep2	rep3	rep4		[NADP+] µM	rep1	rep2	rep3	rep4		[NADP+] µM	rep1	rep2	rep3	rep4		[NADP+] µM	rep1	rep2	rep3	rep4		[NADP+] µM	rep1	rep2	rep3	rep4
0	0	0	0	0		0	0	0	0	0		0	0	0	0	0		0	0	0	0	0		0	0	0	0	0		0	0	0	0	0		0	0	0	0	0
0.172656	3.02653	3.02221	3.0012	3.13379		0.172656	6.16632	6.14933	5.97183	6.31357		0.172656	1.79703	1.81274	1.69592	1.77812		0.172656	0.199576	0.233739	0.259038	0.266172		0.172656	1.88626	1.88421	1.8783	1.94271		0.172656	1.50341	1.49669	1.51012	1.5131		0.172656	1.75281	1.77395	1.77722	1.82327
0.270313	3.28052	3.33147	3.29394	3.41767		0.270313	6.77039	6.81033	6.88817	7.12532		0.270313	1.9742	1.86401	1.92811	1.88397		0.270313	0.242246	0.253338	0.284774	0.278587		0.270313	2.06778	2.04839	2.09141	2.11791		0.270313	1.65412	1.63902	1.65093	1.66236		0.270313	1.90554	1.90578	1.91454	1.95331
0.465625	3.84903	3.9187	3.7922	4.07955		0.465625	8.05683	7.93858	8.10385	8.43312		0.465625	2.31354	2.16616	2.22666	2.21915		0.465625	0.264633	0.283778	0.308382	0.317176		0.465625	2.45054	2.37516	2.4309	2.49216		0.465625	1.93745	1.91152	1.92998	1.94223		0.465625	2.1963	2.16629	2.18606	2.2162
0.85625	4.79936	4.83322	4.84982	5.07141		0.85625	10.2333	10.191	10.2393	10.676		0.85625	2.85259	2.74127	2.74623	2.70292		0.85625	0.322055	0.335065	0.356798	0.357577		0.85625	3.05309	3.00809	3.05193	3.0893		0.85625	2.37784	2.39589	2.3809	2.40576		0.85625	2.70877	2.67759	2.70011	2.7145
1.6375	6.35268	6.30993	6.28297	6.75753		1.6375	13.6714	13.4565	13.6346	14.0918		1.6375	3.75197	3.5958	3.64437	3.68876		1.6375	0.400586	0.402725	0.422971	0.421642		1.6375	3.9346	3.8803	3.98044	4.06214		1.6375	3.19074	3.16512	3.13824	3.15854		1.6375	3.5157	3.51008	3.58238	3.64764
3.2	8.02837	8.0738	7.91578	8.41244		3.2	17.4437	17.4552	17.4541	18.3318		3.2	4.73369	4.65547	4.76906	4.87306		3.2	0.458708	0.459299	0.465935	0.476218		3.2	5.02018	5.08804	5.09059	5.24572		3.2	4.01642	4.0245	3.97254	4.0753		3.2	4.38165	4.46077	4.51838	4.64638
6.325	9.83435	9.67906	9.66572	10.1196		6.325	21.1647	20.9378	21.0339	22.1545		6.325	5.73277	5.90809	5.78249	6.04112		6.325	0.50076	0.520626	0.517819	0.536542		6.325	6.07366	6.17324	6.08105	6.44042		6.325	4.85266	4.82233	4.81688	4.98115		6.325	5.25573	5.35739	5.372	5.62071
12.575	10.9823	11.0591	10.9335	11.683		12.575	23.9909	24.1225	24.0134	25.4611		12.575	6.6136	6.67328	6.5052	7.09311		12.575	0.551351	0.563367	0.532467	0.583039		12.575	7.03374	7.11649	6.87964	7.3576		12.575	5.52121	5.43946	5.45952	5.62478		12.575	5.98389	6.13088	5.96391	6.30004
25.075	11.9829	12.0187	11.8738	12.5016		25.075	26.4669	26.137	26.1953	27.1598		25.075	7.18841	7.43815	7.18638	7.5487		25.075	0.570588	0.605939	0.59946	0.631746		25.075	7.57757	7.80399	7.57103	7.94977		25.075	6.06311	5.91779	5.80878	6.09549		25.075	6.4298	6.63236	6.49039	6.7905
50.075	12.9458	12.812	12.5485	13.1405		50.075	27.9966	27.7471	27.6851	28.6696		50.075	7.66378	7.78429	7.56475	7.91881		50.075	0.635512	0.643061	0.635854	0.659701		50.075	8.10252	8.19302	7.94641	8.29161		50.075	6.31776	6.14689	6.07848	6.47168		50.075	6.94311	6.94759	6.85057	7.08677
Supplementary Fig. 4c
[NADPH] µM	RFU
	rep1	rep2	rep3
0	0	0	0
50	12355	12875	14001
25	6429	7058	7833
12.5	3469	3663	3862
6.25	1746	1819	2057
3.125	800	919	995
1.5625	377	389	457
0.78125	203	257	242
0.390625	57	115	65
0.195312	43	59	19
Supplementary Fig. 4d
	Relative activity
sample	rep1	rep2	rep3	rep4	rep5	rep6	rep7	rep8
WT	0.910711	0.92425	0.929191	0.959021	1.03262	1.05276	1.07059	1.12085
pWT	1.07358	1.11577	1.08413	1.12556	1.25289	1.24686	1.24385	1.27021

## Sheet: Supplementary Fig. 5
	WT							AcK89							AcK386
	[NADP+] µM		Residual activity					[NADP+] µM		Residual activity					[NADP+] µM		Residual activity
		temp. [°C]	rep1	rep2	rep3				temp. [°C]	rep1	rep2	rep3	rep4			temp. [°C]	rep1	rep2	rep3
	1	25	1	1	1			1	25	1	1	1			1	25	1	1	1
	1	30	0.9427	0.968005	0.952628			1	30	0.92778	0.946801	0.936183			1	30	0.787863	0.85717	0.893575
	1	37	0.926587	0.915574	0.910418			1	37	0.895152	0.942649	0.909123			1	37	0.742013	0.653645	0.661779
	1	42	0.707957	0.671474	0.652921			1	42	0.482079	0.662577	0.639247			1	42	0.187996	0.301227	0.297434
	1	50	0.426556	0.34624	0.353398			1	50	0.153401	0.0737055	0.0751799			1	50	0.029087	0.0399267	0.0388964
	1	55	0.0355521	0.0300099	0.0285229			1	55	0.011566	0.0095475	0.00180796			1	55	0.00106938	-0.00149678	-0.00505499
	1	60	0.0050838	0.00755482	0.00188155			1	60	-0.00133435	5.81405e-05	5.58751e-05			1	60	0.0024061	-0.00202066	-0.0047077
	1	70	-0.000284348	-0.000686802	-0.00116556			1	70	0.000165576	-0.000465124	-0.000339241			1	70	0.003422	-0.00183356	-0.00451476
	50	25	1	1	1			50	25	1	1	1			50	25	1	1	1
	50	30	1.00668	0.982978	0.997225			50	30	1.04988	0.953816	1.03562			50	30	1.07755	1.01799	1.08171
	50	37	0.982546	0.971286	0.978388			50	37	1.02582	1.03101	1.032			50	37	1.02807	1.05683	1.07508
	50	42	0.983169	0.938875	0.977631			50	42	0.999266	0.957106	0.97679			50	42	0.955795	0.977861	0.996019
	50	50	0.87141	0.825041	0.854604			50	50	0.361634	0.376684	0.374633			50	50	0.863359	0.791309	0.869839
	50	55	0.674856	0.608043	0.596996			50	55	0.0520438	0.0305356	0.0290892			50	55	0.432223	0.443221	0.475274
	50	60	0.149659	0.00808122	0.0094772			50	60	0.00534602	0.00175605	0.00316427			50	60	0.0027059	0.00257661	0.0188922
	50	70	-8.90512e-06	0.00424694	0.00299368			50	70	0.000768653	0.000456491	0.000236434			50	70	0.00440559	-0.00146824	-0.00183855
								500	25	1	1	1	1
								500	30	1.0083	1.00355	1.07641	1.01661
								500	37	1.02092	1.02306	1.04427	1.02546
								500	42	1.0162	1.01162	1.06861	1.02436
								500	50	0.643295	0.643989	0.686848	0.672031
								500	55	0.125004	0.131402	0.144251	0.126585
								500	60	0	-0.000293267	3.90026e-06	-0.000400092
								500	70	-0.000468921	-0.000724116	-0.00045243	-0.000771859
	AcK403							AcK408							AcK432
	[NADP+] µM		Residual activity					[NADP+] µM		Residual activity					[NADP+] µM		Residual activity
		temp. [°C]	rep1	rep2	rep3	rep4			temp. [°C]	rep1	rep2	rep3	rep4			temp. [°C]	rep1	rep2	rep3	rep4
	1	25	1	1	1	1		1	25	1	1	1	1		1	25	1	1	1	1
	1	30	0.811947	0.716628	0.771654	0.748479		1	30	0.854225	0.815734	0.935039	0.97905		1	30	0.908	0.932158	0.899164	0.974231
	1	37	0.847345	0.840749	0.840551	0.811359		1	37	0.729335	0.697392	0.845932	0.908635		1	37	0.834977	0.823078	0.88587	0.89114
	1	42	0.307522	0.0960187	0.267717	0.249493		1	42	0.402328	0.401326	0.490443	0.523414		1	42	0.464432	0.444124	0.448602	0.472293
	1	50	0.103982	-0.0327869	0.0551181	0.0365112		1	50	0.189857	0.186511	0.1584	0.167813		1	50	0.0748044	0.0692295	0.0736221	0.0822107
	1	55	0.0929204	-0.0562061	0.0275591	0.00608519		1	55	0.00294585	0.000830903	-0.000461282	-0.00242141		1	55	-4.24061e-05	-0.00271282	-0.00234362	-0.00234648
	1	60	0	-0.138173	0.00590551	-0.0020284		1	60	0.0321397	0.0180324	-0.00282786	-0.00531846		1	60	-0.00076331	-0.00187164	-0.00272749	-0.00224173
	1	70	-0.00221239	-0.0725995	0.0767717	-0.0608519		1	70	-0.000264597	-0.00245735	-0.00280781	-0.00499416		1	70	-0.000296843	-0.00292312	-0.00242444	-0.00259789
	50	25	1	1	1	1		50	25	1	1	1	1		50	25	1	1	1	1
	50	30	1.01257	1.05838	0.978836	0.975182		50	30	1.017	1.03089	0.999923	0.995895		50	30	1.01257	1.01309	1.00725	0.990169
	50	37	0.925978	0.94012	0.846561	0.975182		50	37	0.971363	1.01045	0.988271	0.977314		50	37	0.996902	1.01195	1.05137	1.03657
	50	42	0.684358	0.672156	0.727513	0.681752		50	42	0.923785	0.925322	0.955044	0.991165		50	42	0.970022	0.972556	1.00346	0.994011
	50	50	0.480447	0.375749	0.448413	0.410219		50	50	0.780171	0.834235	0.817213	0.865643		50	50	0.837077	0.882328	0.870461	0.877428
	50	55	0.0837989	-0.0194611	0.0648148	-0.020438		50	55	0.513749	0.544872	0.528324	0.546901		50	55	0.54425	0.55177	0.516002	0.514136
	50	60	0.0558659	-0.0284431	0.0952381	-0.00729927		50	60	0.000893296	-0.000848907	0.00319194	0.00154735		50	60	-0.0012394	-0.00235233	0.00225035	0.00123792
	50	70	0.0307263	-0.0538922	0.0582011	-0.0233577		50	70	-0.00108749	-0.00179918	-0.00185876	-0.00277026		50	70	-0.00114257	-0.00168023	0.000903985	-0.000309479
	500	25	1	1	1	1
	500	30	0.851677	0.835582	0.847105	0.868712
	500	37	0.850535	0.841625	0.828218	0.8589
	500	42	0.770878	0.78204	0.783363	0.786208
	500	50	0.709208	0.694351	0.684627	0.724986
	500	55	0.191149	0.153176	0.15484	0.136125
	500	60	-0.00499643	-0.0230467	-0.00111096	-0.0157546
	500	70	-0.00399714	-0.0103991	-0.00374948	-0.0135434
	AcK497
	[NADP+] µM		Residual activity
		temp. [°C]	rep1	rep2	rep3	rep4
	1	25	1	1	1	1
	1	30	0.875065	0.931796	0.942695	0.918433
	1	37	0.795326	0.786011	0.866494	0.802763
	1	42	0.42984	0.433154	0.502311	0.486806
	1	50	0.161111	0.169718	0.19991	0.188146
	1	55	0.0269671	0.0274636	0.0558671	0.052384
	1	60	-0.0010372	-0.000303553	0.0192659	0.016097
	1	70	-0.00210583	-0.0018373	0.0216074	0.0190487
	50	25	1	1	1	1
	50	30	0.971628	0.984666	1.04852	0.963015
	50	37	0.949586	0.988465	0.966479	0.930704
	50	42	0.87073	0.867225	0.972813	0.9234
	50	50	0.76893	0.776308	0.877627	0.869593
	50	55	0.48063	0.494666	0.544178	0.535817
	50	60	0.020571	0.0241022	0.0260319	0.0153975
	50	70	-0.00163791	-0.000853418	0.00564189	0.0136643

[truncated: 4 more sheets: Supplementary Fig. 6, Supplementary Fig.9, Supplementary Fig. 10, Supplementary Fig. 11]
